# Supplementary material for: Testing Phylogenetic Hypotheses of the Subgenera of the Freshwater Crayfish Genus Cambarus (Decapoda: Cambaridae)
Source: PLoS One. 2012 Sep 26;7(9):e46105. doi: 10.1371/journal.pone.0046105 (PMC3458831; doi:10.1371/journal.pone.0046105)
Supplement: Appendix S1 — Table of collection data consisting of species name, collection number, locality data, and GenBank accessions for each gene. (XLS) [file pone.0046105.s001.xls]

## Sheet: final
Appendix S1.
Taxa	Collection #	STATE	COUNTY	Latitude	Longitude	16S	COI	12S	28S
Aviticambarus
Cambarus hamulatus (Cope, 1881)	JC1627	TN	Franklin	TFR358a		DQ411739	DQ411764	DQ411713	JX514642
Cambarus jonesi Hobbs and Barr, 1960	JC1643	AL	Lauderdale	ALD99 a		DQ411752	DQ411778	DQ411725	no data
Cambarus laconensis Buhay and Crandall, 2009	JC3082	AL	Morgan	AMG3343 a		DQ411755	DQ411782	DQ411728	JX514643
Cambarus pecki (Hobbs, 1976)	JC3819	AL	Colbert	Type locality		EU433911	JX514434	JX514568	JX514644
Cambarus speleocoopi Buhay and Crandall, 2009	JC2060	AL	Marshall	AMS326 a		DQ411759	DQ411781	DQ411727	JX514645
Cambarus
Cambarus bartonii bartonii (Fabricius, 1798)	JF9085	PA	Potter	41.9296	-77.6289	JX514501	JX514435	JX514569	JX514646
Cambarus carinirostris Hay, 1914	JF8933	PA	McKean	41.9336	-78.5803	no data	JX514436	JX514570	JX514647
Cambarus davidi Cooper, 2000	NCSM-2779	NC	Wake	35.8844	-78.5279	no data	no data	JX514571	no data
Cambarus howardi Hobbs and Hall, 1969	KC2086	GA	Cobb	33.9408	-84.4381	JX514502	JX514494	JX514572	JX514648
Cambarus sciotensis Rhoades, 1944	KC1724	WV	Mercer	37.5082	-81.1329	JX514503	JX514437	JX514573	no data
Depressicambarus
Cambarus deweesae Bouchard and Etnier, 1979	KC200	TN	Anderson	36.0612	-84.2305	JX514504	no data	JX514574	no data
Cambarus englishi Hobbs and Hall, 1972	KC1913	GA	Haralson	33.7764	-85.2969	JX514505	JX514487	JX514575	JX514649
Cambarus graysoni Faxon, 1914	JC777	TN	Coffee	35.38	-85.96	JX514506	JX514438	JX514576	JX514650
Cambarus halli Hobbs, 1968	KC1905	GA	Haralson	33.8458	-85.2067	JX514507	JX514478	JX514577	no data
Cambarus harti Hobbs, 1981	KC2090	GA	Meriwether	32.8904	-84.681	JX514508	JX514440	no data	JX514651
Cambarus latimanus (Le Conte, 1856)	KC1263	GA	Chattooga	34.3649	-85.3634	JX514509	no data	JX514578	JX514652
Cambarus obstipus Hall, 1959	KC1137	AL	Tuscaloosa	33.4839	-87.4719	JX514510	JX514481	JX514579	JX514653
Cambarus pyronotus Bouchard, 1978	KC5928	FL	Liberty	30.518	-84.9706	JX514511	JX514439	JX514580	JX514654
Cambarus reflexus Hobbs, 1981	KC7330	SC	Hampton	32.576	-81.31	JX514512	JX514450	JX514581	JX514655
Cambarus striatus 1 Hay, 1902	KC4263	GA	Hancock	33.2571	-82.9357	JX514514	JX514441	JX514583	JX514657
Cambarus striatus 2	KC4929	FL	Gadsden	30.5124	84.5238	JX514515	JX514447	JX514584	JX514658
Cambarus striatus 3	JC560	GA	Whitfield	34.5804	-84.5536	JX514513	JX514449	JX514582	JX514656
Cambarus striatus 4	KC4940	FL	Walton	30.7477	-86.2152	JX514516	no data	JX514585	JX514659
Cambarus strigosus Hobbs, 1981	KCCS2*	GA	Wilkes	33.9243	-82.7967	JX514517	JX514445	JX514586	JX514660
Cambarus truncatus Hobbs, 1981	KC2092*	GA	Wilkinson	32.776	-82.9411	no data	JX514442	JX514587	no data
Erebicambarus
Cambarus hubbsi Creaser, 1931	KC124	MO	Oregon	36.7941	-91.3334	JX514518	JX514446	JX514588	no data
Cambarus hubrichti Hobbs, 1952	KC595	MO	Shannon	37.3992	-91.5815	JX514519	JX514484	JX514589	no data
Cambarus maculatus Hobbs, 1988	KC64	MO	Crawford	37.9889	-91.3759	AF235988	JF737746	JX514590	JX514661
Cambarus rusticiformis Rhoades, 1944	KC1956	KY	McCreary	36.6447	-84.7111	JX514520	JX514488	JX514591	JX514662
Cambarus tenebrosus Hay, 1902	JC1022	TN	VanBuren	35.7531	-85.9375	JX514521	JX514444	JX514592	JX514663
Exilicambarus
Cambarus cracens Bouchard and Hobbs, 1976	KC1142	AL	Marshall	34.2938	-86.1638	JX514522	JX514443	JX514593	JX514664
Glareocola
Cambarus brachydactylus Hobbs, 1953	JF2579	TN	Humpreys	36.0552	-87.7789	DQ411732	DQ113442	DQ411729	no data
Cambarus friaufi Hobbs, 1954	JF2543	TN	Monroe	36.6565	-85.9212	DQ411733	DQ411784	DQ411730	no data
Cambarus williami Bouchard and Bouchard, 1995	KC1920	TN	Cannon	35.7281	-86.1736	JX514523	JX514486	JX514594	JX514665
Hiaticambarus
Cambarus chasmodactylus James, 1966	NCSM-146	NC	Ashe	36.5257	-81.3369	no data	no data	JX514595	no data
Cambarus coosawattae Hobbs, 1981	KC2056	GA	Gilmeer	34.6614	-84.3822	JX514524	JX514493	JX514596	no data
Cambarus fasciatus Hobbs, 1981	KC2048	GA	Lumkin	34.5361	-84.0628	JX514525	JX514495	JX514597	no data
Cambarus girardianus Faxon, 1884	JC558	GA	Catoosa	34.923	-85.1265	JX514526	JX514448	JX514598	JX514666
Cambarus longirostris Faxon, 1884	KC1972	TN	Sevier	35.6931	-83.5314	JX514527	JX514496	JX514599	no data
Cambarus longulus Girard, 1852	USNM131874	NC	Stokes	36.5208	-80.2879	no data	no data	JX514600	no data
Cambarus manningi Hobbs, 1981	KC2078	GA	Flyod	34.1128	-85.3333	no data	JX514497	JX514601	JX514667
Cambarus speciosus Hobbs, 1969	KC2060	GA	Gilmer	34.6614	-84.3822	JX514528	JX514459	JX514602	no data
Appendix S1. continued
Taxa	Collection #	STATE	COUNTY	Latitude	Longitude	16S	COI	12S	28S
Jugicambarus
Cambarus aculabrum Hobbs and Brown, 1987	KC574	AR	Benton	By request		JX514529	JX514482	JX514603	JX514668
Cambarus asperimanus Faxon, 1914	KC2011	GA	Rabun	34.9828	83.4531	JX514530	JX514492	no data	no data
Cambarus batchi Schuster, 1973	JC1278	KY	Madison	37.6376	-84.1921	JX514531	JX514460	JX514604	JX514669
Cambarus bouchardi Hobbs, 1970	JC325	TN	Scott	36.5789	-84.4392	JX514532	JX514461	no data	JX514670
Cambarus causeyi Reimer, 1966	KC2148*	AR	Pope	35.7137	-93.1442	no data	JX514477	JX514605	no data
Cambarus crinipes Bouchard, 1973	KC1973	TN	Morgan	36.2441	-84.6737	JX514533	no data	JX514606	JX514671
Cambarus cryptodytes Hobbs, 1941	KC784	FL	Jackson	By request		JX514534	JX514483	JX514607	JX514672
Cambarus distans Rhoades, 1944	KC1965	KY	McCreary	36.6447	-84.7111	JX514535	JX514489	JX514608	no data
Cambarus dubius Faxon, 1884	KC1390	NC	Haywood	35.737	-83.0243	JX514536	JX514462	no data	no data
Cambarus gentryi Hobbs, 1970	JF2508	TN	Dickson	36.1796	-87.2798	AY853664	DQ411785	DQ411731	no data
Cambarus monongalensis Ortmann, 1905	JF2727	PA	Greene	39.9163	-80.4371	JX514537	JX514463	JX514609	JX514673
Cambarus obeyensis Hobbs and Shoup, 1947	KC1978	TN	Fentress	36.1953	-85.0686	JX514538	JX514498	JX514610	no data
Cambarus setosus Faxon, 1889	KC593	MO	Dade	By request		JX514539	JX514464	JX514611	JX514674
Cambarus tartarus Hobbs and Coope, 1972	KC578	OK	Delaware	Type locality		JX514540	JX514465	no data	JX514675
Cambarus tuckasegee Cooper and Schofield, 2002	KC2250	NC	Jackson	35.4765	-83.3197	no data	no data	JX514612	no data
Cambarus unestami Hobbs and Hall, 1969	KC2072	GA	Dade	34.6503	-85.4919	JX514541	JX514490	JX514613	JX514676
Lacunicambarus
Cambarus diogenes 1 Girard, 1852	JC1279	KY	Clark	37.9001	-84.1223	JX514543	JX514467	no data	JX514678
Cambarus diogenes 2	KC5983	FL	Okaloosa	30.7465	-86.6257	JX514545	JX514469	JX514616	JX514680
Cambarus diogenes 3	JF654	KY	McCracken	37.1193	-88.7239	JX514542	JX514466	JX514614	JX514677
Cambarus diogenes 4	KC7579	MS	Handcock	30.6133	-89.4036	JX514548	JX514472	JX514619	no data
Cambarus diogenes 5	KC5242	FL	Bay	30.4433	-85.1784	JX514544	JX514468	JX514615	JX514679
Cambarus diogenes 6	KC7435	MS	Lauderdale	32.2999	-88.7635	JX514547	JX514471	JX514618	JX514682
Cambarus diogenes 7	KC7400	MS	Lauderdale	32.2398	-88.7718	JX514546	JX514470	JX514617	JX514681
Cambarus ludovicianus Faxon, 1884	KC7331	MS	Jasper	31.9579	-89.2687	JX514549	JX514475	JX514620	JX514683
Cambarus miltus Fitzpatrick, 1978	KC5176	FL	Washington	30.7293	-85.6265	JX514550	JX514476	JX514621	JX514684
Puncticambarus
Cambarus acuminatus Faxon, 1884	NCSM-23861	SC	Greenville	34.7792	-82.4562	no data	no data	JX514622	no data
Cambarus coosae Hobbs, 1981	KC2074	GA	Flyod	34.1038	-85.3127	JX514551	JX514485	JX514623	no data
Cambarus cumberlandensis Hobbs and Bouchard, 1973	KC1955	KY	McCreary	36.6289	-84.7261	JX514552	no data	JX514624	no data
Cambarus georgiae Hobbs, 1981	KC2015	GA	Rabun	34.9678	-83.3886	JX514553	JX514473	JX514625	JX514685
Cambarus hiwasseensis Hobbs, 1981	KC2036	GA	Towns	34.925	-83.6681	no data	JX514499	JX514626	no data
Cambarus hobbsorum Cooper, 2001	NCSM-24417	GA	Stanly-Union	35.1654	-80.3963	JX514554	no data	JX514627	no data
Cambarus nerterius Hobbs, 1964	KC1670	WV	Greenbrier	37.9024	-80.5548	JX514555	no data	JX514628	no data
Cambarus parrishi Hobbs, 1981	KC2033	GA	Towns	34.8594	-83.7214	JX514556	JX514474	JX514629	JX514686
Cambarus reburrus Prins, 1968	KC1396	NC	Transylvania	35.2172	-82.7063	JX514557	JX514479	JX514630	no data
Cambarus robustus Girard, 1852	KC1949	KY	Madison	37.6931	-84.3619	JX514558	JX514491	JX514631	JX514687
Cambarus scotti Hobbs, 1981	KC1266	GA	Chattooga	34.3648	-85.3633	JX514559	JX514500	JX514632	JX514688
Tubericambarus
Cambarus acanthura Hobbs, 1981	KC2091	GA	Meriwether	32.9079	-84.8033	JX514560	JX514480	JX514633	JX514689
Veticambarus
Cambarus pristinus Hobbs, 1965	KC1816	TN	Cumberland	35.9693	-85.2005	JX514561	JX514451	JX514634	JX514690
Out group
Astacus astacus (Linnaeus, 1758)	Genbank	na	na	na	na	AF235983	AF517104	EU920881	DQ079773
Barbicambarus cornutus (Faxon,1884)	Genbank	na	na	na	na	EU920913	DQ113440	EU920883	EU920993
Cambarellus shufeldtii (Faxon,1884)	Genbank	na	na	na	na	AF235986	EU921149	EU921117	DQ079778
Fallicambarus fodiens (Cottle,1863)	KC4149	na	na	na	na	JX514562	JX514452	JX514635	JX514691
Faxonella clypeata (Hay, 1899)	KC4655	na	na	na	na	JX514563	JX514453	JX514636	JX514692
Orconectes luteus (Creaser, 1933)	KC278	na	na	na	na	AF376495	JX514454	JX514637	no data
Orconectes negelectus (Faxon, 1885)	KC240	na	na	na	na	JX514564	JX514455	JX514638	JX514693
Orconectes ronaldi Taylor, 2000	JC1424	na	na	na	na	JX514565	JX514456	JX514639	JX514694
Orconectes virilis Hagen, 1840	Genbank	na	na	na	na	AF235989	AF474365	EU920900	DQ079804
Procambarus clarki (Girard, 1852)	Genbank	na	na	na	na	AF235990	AY701195	EU920901	EU920970
Procambarus geminus Hobbs, 1975	KC5624	na	na	na	na	JX514566	JX514457	JX514640	JX514695
Procambarus liberorum Fitzpatrick, 1978	JC2668	na	na	na	na	JX514567	JX514458	JX514641	JX514696
Pacifastacus leniusculus (Dana, 1852)	Genbank	na	na	na	na	AF235985	EU921148	EU921116	DQ079806
Unlisted Cave localities are available by request to protect the cave locallity and species
* Only known data is state and county, coordinates are based on type localities and do not reflect exact location.
a cave survey number Buhay et al. (2007)
